# Supplementary material for: DNA-Based Identification of Eurasian Vicia Species Using Chloroplast and Nuclear DNA Barcodes
Source: Plants (Basel). 2022 Mar 31;11(7):947. doi: 10.3390/plants11070947 (PMC9003045; doi:10.3390/plants11070947)
Supplement: Supplementary file 1 [file plants-11-00947-s001.zip]

Archive with 1 entries (1 files):
- plants-1609686-supplementary.pdf
